# Supplementary material for: Insights from Bacillus anthracis strains isolated from permafrost in the tundra zone of Russia
Source: PLoS One. 2019 May 22;14(5):e0209140. doi: 10.1371/journal.pone.0209140 (PMC6530834; doi:10.1371/journal.pone.0209140)
Supplement: S3 Table — (XLSX) [file pone.0209140.s005.xlsx]

## Sheet: Лист1
			S2 Table LD50 values of studied strains for mice and guinea pigs
			Strain	Mice, LD50 (min÷max)	Guinea pigs, LD50 (min÷max)
			Yamal_2	16.3 (4.1÷65.0)	516 (129.7÷2587.2)
			Yamal_8	14.8 (3.7÷58.8)	526.2 (132.2÷2637.5)
			Yamal_10	10.5 (2.6÷41.6)	830.9 (208.7÷5242.6)
			Yamal_12	23.7 (6.0÷94.4)	237.2 (59.6÷944.2)
			3Ya	7.9 (4-63.1)	ND*
			4Ya	5 (1.3-20)	ND
			5Ya	15.8 (4-63.1)	ND
			*ND - no data
